# Supplementary material for: A New Model of Learning: Environmental Health in a Global World
Source: Int J Environ Res Public Health. 2023 Jun 16;20(12):6146. doi: 10.3390/ijerph20126146 (PMC10297959; doi:10.3390/ijerph20126146)
Supplement: Supplementary file 1 [file ijerph-20-06146-s001.zip]

Archive with 1 entries (1 files):
- ijerph-2436194-supplementary.pdf
